# Supplementary material for: Identification of significant genes signatures and prognostic biomarkers in cervical squamous carcinoma via bioinformatic data
Source: PeerJ. 2020 Dec 2;8:e10386. doi: 10.7717/peerj.10386 (PMC7718800; doi:10.7717/peerj.10386)
Supplement: Supplemental Information 1 [file peerj-08-10386-s001.xlsx]

## Sheet: RCF4
Include	Color	Pos	sample	gene	Cp	average	Concentration	Standard	Status
TRUE	255	A1	1	RCF4	21.23	21.1633		0
TRUE	255	B1	1	RCF4	20.99			0
TRUE	255	C1	1	RCF4	21.27			0
TRUE	255	A2	2	RCF4	24.31	24.2933		0
TRUE	255	B2	2	RCF4	24.31			0
TRUE	255	C2	2	RCF4	24.26			0
TRUE	255	A3	3	RCF4	21.51	21.4667		0
TRUE	255	B3	3	RCF4	21.56			0
TRUE	255	C3	3	RCF4	21.33			0
TRUE	255	A4	4	RCF4	22.1	22.0533		0
TRUE	255	B4	4	RCF4	22			0
TRUE	255	C4	4	RCF4	22.06			0
TRUE	255	A5	5	RCF4	24.76	24.6767		0
TRUE	255	B5	5	RCF4	24.57			0
TRUE	255	C5	5	RCF4	24.7			0
TRUE	255	A6	6	RCF4	20.67	20.7033		0
TRUE	255	B6	6	RCF4	20.79			0
TRUE	255	C6	6	RCF4	20.65			0
TRUE	255	A7	7	RCF4	22.96	22.81		0
TRUE	255	B7	7	RCF4	22.77			0
TRUE	255	C7	7	RCF4	22.7			0
TRUE	255	A8	8	RCF4	23.69	23.61		0
TRUE	255	B8	8	RCF4	23.58			0
TRUE	255	C8	8	RCF4	23.56			0
TRUE	255	A9	9	RCF4	24.55	24.5333		0
TRUE	255	B9	9	RCF4	24.61			0
TRUE	255	C9	9	RCF4	24.44			0
TRUE	255	A10	10	RCF4	22.8	22.6533		0
TRUE	255	B10	10	RCF4	22.58			0
TRUE	255	C10	10	RCF4	22.58			0
TRUE	255	A11	11	RCF4	21.94	21.6833		0
TRUE	255	B11	11	RCF4	21.53			0
TRUE	255	C11	11	RCF4	21.58			0
TRUE	255	A12	12	RCF4	24.91	24.6967		0
TRUE	255	B12	12	RCF4	24.71			0
TRUE	255	C12	12	RCF4	24.47			0
TRUE	255	A13	13	RCF4	21.15	21.2067		0
TRUE	255	B13	13	RCF4	21.33			0
TRUE	255	C13	13	RCF4	21.14			0
TRUE	255	A14	14	RCF4	23.14	23.1133		0
TRUE	255	B14	14	RCF4	23.05			0
TRUE	255	C14	14	RCF4	23.15			0
TRUE	255	A15	15	RCF4	21.71	21.6433		0
TRUE	255	B15	15	RCF4	21.62			0
TRUE	255	C15	15	RCF4	21.6			0
TRUE	255	A16	16	RCF4	21.14	21.0667		0
TRUE	255	B16	16	RCF4	21.2			0
TRUE	255	C16	16	RCF4	20.86			0
TRUE	255	A17	17	RCF4	24.84	24.83		0
TRUE	255	B17	17	RCF4	24.75			0
TRUE	255	C17	17	RCF4	24.9			0
TRUE	255	A18	18	RCF4	28.78	28.56		0
TRUE	255	B18	18	RCF4	28.77			0
TRUE	255	C18	18	RCF4	28.13			0
TRUE	255	A19	19	RCF4	22.08	22.0867		0
TRUE	255	B19	19	RCF4	22.12			0
TRUE	255	C19	19	RCF4	22.06			0
TRUE	255	A20	20	RCF4	25.69	25.51		0
TRUE	255	B20	20	RCF4	25.55			0
TRUE	255	C20	20	RCF4	25.29			0
TRUE	255	A21	21	RCF4	25.5	25.4867		0
TRUE	255	B21	21	RCF4	25.46			0
TRUE	255	C21	21	RCF4	25.5			0
TRUE	255	A22	22	RCF4	21.31	21.3533		0
TRUE	255	B22	22	RCF4	21.44			0
TRUE	255	C22	22	RCF4	21.31			0
TRUE	255	A23	23	RCF4	21.12	21.1267		0
TRUE	255	B23	23	RCF4	21.32			0
TRUE	255	C23	23	RCF4	20.94			0
TRUE	255	A24	24	RCF4	24.86	24.8667		0
TRUE	255	B24	24	RCF4	24.86			0
TRUE	255	C24	24	RCF4	24.88			0
TRUE	255	A1	25	RCF4	20.61	20.6067		0
TRUE	255	B1	25	RCF4	20.64			0
TRUE	255	C1	25	RCF4	20.57			0
TRUE	255	A2	26	RCF4	24.95	24.9267		0
TRUE	255	B2	26	RCF4	24.91			0
TRUE	255	C2	26	RCF4	24.92			0
TRUE	255	B3	27	RCF4	22.79			0
TRUE	255	C3	27	RCF4	22.97			0
TRUE	255	B4	28	RCF4	27.51			0
TRUE	255	C4	28	RCF4	27.66			0
TRUE	255	A3	27	RCF4	18.09	18.23		0
TRUE	255	B5	29	RCF4	18.43			0
TRUE	255	C5	29	RCF4	18.17			0
TRUE	255	A4	28	RCF4	24.3	24.24		0
TRUE	255	B6	30	RCF4	24.35			0
TRUE	255	C6	30	RCF4	24.07			0
TRUE	255	A5	29	RCF4	20.82	20.7367		0
TRUE	255	B7	31	RCF4	20.79			0
TRUE	255	C7	31	RCF4	20.6			0
TRUE	255	A6	30	RCF4	23.35	20.7833		0
TRUE	255	B8	32	RCF4	23.24			0
TRUE	255	C8	32	RCF4	15.76			0
TRUE	255	A7	31	RCF4	24.47	21.49		0
TRUE	255	B9	33	RCF4	24.33			0
TRUE	255	C9	33	RCF4	15.67			0
TRUE	255	A8	32	RCF4	24.79	24.7233		0
TRUE	255	B10	34	RCF4	24.69			0
TRUE	255	C10	34	RCF4	24.69			0
TRUE	255	A9	33	RCF4	22.01	21.9967		0
TRUE	255	B11	35	RCF4	22.08			0
TRUE	255	C11	35	RCF4	21.9			0
TRUE	255	A10	34	RCF4	25.44	25.4133		0
TRUE	255	B12	36	RCF4	25.32			0
TRUE	255	C12	36	RCF4	25.48			0
TRUE	255	A11	35	RCF4	29.96	30.0367		0
TRUE	255	B13	37	RCF4	29.99			0
TRUE	255	C13	37	RCF4	30.16			0
TRUE	255	A12	36	RCF4	29.69	29.4767		0
TRUE	255	B14	38	RCF4	29.02			0
TRUE	255	C14	38	RCF4	29.72			0
TRUE	255	A13	37	RCF4	26.15	26.0133		0
TRUE	255	B15	39	RCF4	25.96			0
TRUE	255	C15	39	RCF4	25.93			0
TRUE	255	A14	38	RCF4	24.33	24.1533		0
TRUE	255	B16	40	RCF4	24.09			0
TRUE	255	C16	40	RCF4	24.04			0
TRUE	255	A15	39	RCF4	26.51	26.35		0
TRUE	255	B17	41	RCF4	26.43			0
TRUE	255	C17	41	RCF4	26.11			0
TRUE	255	A16	40	RCF4	28.21	28.11		0
TRUE	255	B18	42	RCF4	28.14			0
TRUE	255	C18	42	RCF4	27.98			0
TRUE	255	A17	41	RCF4	26.18	26.0833		0
TRUE	255	B19	43	RCF4	26			0
TRUE	255	C19	43	RCF4	26.07			0
TRUE	255	A18	42	RCF4	26.32	26.47		0
TRUE	255	B20	44	RCF4	26.51			0
TRUE	255	C20	44	RCF4	26.58			0
TRUE	255	A19	43	RCF4	25.56	25.4367		0
TRUE	255	B21	45	RCF4	25.19			0
TRUE	255	C21	45	RCF4	25.56			0
TRUE	255	A20	44	RCF4	27.9	27.8233		0
TRUE	255	B22	46	RCF4	27.7			0
TRUE	255	C22	46	RCF4	27.87			0
TRUE	255	A21	45	RCF4	19.53	19.4467		0
TRUE	255	B23	47	RCF4	19.55			0
TRUE	255	C23	47	RCF4	19.26			0
TRUE	255	A22	46	RCF4	23.93	23.9633		0
TRUE	255	B24	48	RCF4	23.96			0
TRUE	255	C24	48	RCF4	24			0
TRUE	255	A23	47	RCF4	23.01	23		0
TRUE	255	B1	49	RCF4	23.05			0
TRUE	255	C1	49	RCF4	22.94			0
TRUE	255	A24	48	RCF4	23.5	23.4833		0
TRUE	255	B2	50	RCF4	23.47			0
TRUE	255	C2	50	RCF4	23.48			0
TRUE	255	A1	49	RCF4	21.55	21.6033		0
TRUE	255	B3	51	RCF4	21.7			0
TRUE	255	C3	51	RCF4	21.56			0
TRUE	255	A2	50	RCF4	24.45	24.5033		0
TRUE	255	B4	52	RCF4	24.58			0
TRUE	255	C4	52	RCF4	24.48			0
TRUE	255	A3	51	RCF4	24.95	24.92		0
TRUE	255	B5	53	RCF4	24.93			0
TRUE	255	C5	53	RCF4	24.88			0
TRUE	255	A4	52	RCF4	25.15	25.1533		0
TRUE	255	B6	54	RCF4	25.14			0
TRUE	255	C6	54	RCF4	25.17			0
TRUE	255	A5	53	RCF4	25.01	25.02		0
TRUE	255	B7	55	RCF4	25.06			0
TRUE	255	C7	55	RCF4	24.99			0
TRUE	255	A6	54	RCF4	21.11	21.0067		0
TRUE	255	B8	56	RCF4	20.95			0
TRUE	255	C8	56	RCF4	20.96			0
TRUE	255	A7	55	RCF4	19.68	19.6967		0
TRUE	255	B9	57	RCF4	19.65			0
TRUE	255	C9	57	RCF4	19.76			0
TRUE	255	A8	56	RCF4	20.92	20.8633		0
TRUE	255	B10	58	RCF4	20.82			0
TRUE	255	C10	58	RCF4	20.85			0
TRUE	255	A9	57	RCF4	24.16	24.1433		0
TRUE	255	B11	59	RCF4	24.15			0
TRUE	255	C11	59	RCF4	24.12			0
TRUE	255	A10	58	RCF4	23.7	23.66		0
TRUE	255	B12	60	RCF4	23.65			0
TRUE	255	C12	60	RCF4	23.63			0
TRUE	255	A11	59	RCF4	18.7	18.6667		0
TRUE	255	B13	61	RCF4	18.66			0
TRUE	255	C13	61	RCF4	18.64			0
TRUE	255	A12	60	RCF4	18.81	18.8233		0
TRUE	255	B14	62	RCF4	18.83			0
TRUE	255	C14	62	RCF4	18.83			0
TRUE	255	A13	61	RCF4	18.83	18.84		0
TRUE	255	B15	63	RCF4	18.84			0
TRUE	255	C15	63	RCF4	18.85			0
TRUE	255	A14	62	RCF4	20.55	20.3067		0
TRUE	255	B16	64	RCF4	20.22			0
TRUE	255	C16	64	RCF4	20.15			0
TRUE	255	A15	63	RCF4	20.18	20.19		0
TRUE	255	B17	65	RCF4	20.11			0
TRUE	255	C17	65	RCF4	20.28			0
TRUE	255	A16	64	RCF4	24.52	24.5467		0
TRUE	255	B18	66	RCF4	24.64			0
TRUE	255	C18	66	RCF4	24.48			0
TRUE	255	A17	65	RCF4	21.1	21.11		0
TRUE	255	B19	67	RCF4	21.11			0
TRUE	255	C19	67	RCF4	21.12			0
TRUE	255	A18	66	RCF4	23.64	23.5467		0
TRUE	255	B20	68	RCF4	23.5			0
TRUE	255	C20	68	RCF4	23.5			0
TRUE	255	A19	67	RCF4	20.15	20.2167		0
TRUE	255	B21	69	RCF4	20.28			0
TRUE	255	C21	69	RCF4	20.22			0
TRUE	255	A20	68	RCF4	23.59	23.6267		0
TRUE	255	B22	70	RCF4	23.59			0
TRUE	255	C22	70	RCF4	23.7			0
TRUE	255	A21	69	RCF4	19.85	19.7467		0
TRUE	255	B23	71	RCF4	19.76			0
TRUE	255	C23	71	RCF4	19.63			0
TRUE	255	A22	70	RCF4	24.07	24.1467		0
TRUE	255	B24	72	RCF4	24.21			0
TRUE	255	C24	72	RCF4	24.16			0

## Sheet: Internal Reference
sample	gene	CT
1	gapdh	16.5	16.4	0.2
1	gapdh	16.3
1	β-actin	15.1	15.11	-0.02
1	β-actin	15.12
2	gapdh	17.7	17.685	0.03
2	gapdh	17.67
2	β-actin	14.84	14.84	0
2	β-actin	14.84
3	gapdh	16.82	16.8	0.04
3	gapdh	16.78
3	β-actin	14.7	14.66	0.08
3	β-actin	14.62
4	gapdh	17.28	17.165	0.23
4	gapdh	17.05
4	β-actin	14.9	15.05	-0.3
4	β-actin	15.2
5	gapdh	18.76	18.72	0.08
5	gapdh	18.68
5	β-actin	15.91	15.945	-0.07
5	β-actin	15.98
6	gapdh	15.58	15.595	-0.03
6	gapdh	15.61
6	β-actin	13.17	13.235	-0.13
6	β-actin	13.3
7	gapdh	16.44	16.44	0
7	gapdh	16.44
7	β-actin	15.55	15.53	0.04
7	β-actin	15.51
8	gapdh	16.64	16.615	0.05
8	gapdh	16.59
8	β-actin	14.58	14.665	-0.17
8	β-actin	14.75
9	gapdh	17.89	17.835	0.11
9	gapdh	17.78
9	β-actin	15.33	15.485	-0.31
9	β-actin	15.64
10	gapdh	17.85	17.835	0.03
10	gapdh	17.82
10	β-actin	14.56	14.435	0.25
10	β-actin	14.31
11	gapdh	16.59	16.515	0.15
11	gapdh	16.44
11	β-actin	14.6	14.42	0.36
11	β-actin	14.24
12	gapdh	19.01	19.035	-0.05
12	gapdh	19.06
12	β-actin	15.7	15.71	-0.02
12	β-actin	15.72
13	gapdh	16.42	16.365	0.11
13	gapdh	16.31
13	β-actin	14.44	14.495	-0.11
13	β-actin	14.55
14	gapdh	17.18	17.18	0
14	gapdh	17.18
14	β-actin	14.92	14.855	0.13
14	β-actin	14.79
15	gapdh	17.67	17.71	-0.08
15	gapdh	17.75
15	β-actin	16.1	16.105	-0.01
15	β-actin	16.11
16	gapdh	17.45	17.47	-0.04
16	gapdh	17.49
16	β-actin	15.98	16.02	-0.08
16	β-actin	16.06
17	gapdh	21.19	21.16	0.06
17	gapdh	21.13
17	β-actin	18.9	18.765	0.27
17	β-actin	18.63
18	gapdh	23.79	23.72	0.14
18	gapdh	23.65
18	β-actin	20.97	20.925	0.09
18	β-actin	20.88
19	gapdh	17.53	17.5	0.06
19	gapdh	17.47
19	β-actin	14.79	14.71	0.16
19	β-actin	14.63
20	gapdh	19.42	19.45	-0.06
20	gapdh	19.48
20	β-actin	17.82	17.8	0.04
20	β-actin	17.78
21	gapdh	19.45	19.465	-0.03
21	gapdh	19.48
21	β-actin	16.06	16.015	0.09
21	β-actin	15.97
22	gapdh	17.96	17.94	0.04
22	gapdh	17.92
22	β-actin	15.62	15.58	0.08
22	β-actin	15.54
23	gapdh	16.54	16.415	0.25
23	gapdh	16.29
23	β-actin	13.76	13.825	-0.13
23	β-actin	13.89
24	gapdh	18.56	18.56	0
24	gapdh	18.56
24	β-actin	15.5	15.37	0.26
24	β-actin	15.24
25	gapdh	16.59	16.515	0.15
25	gapdh	16.44
25	β-actin	14.05	14.07	-0.04
25	β-actin	14.09
26	gapdh	17.83	17.785	0.09
26	gapdh	17.74
26	β-actin	15.22	15.235	-0.03
26	β-actin	15.25
27	gapdh	18.01
27	β-actin	17.58
28	gapdh	29.14
28	β-actin
27	gapdh	15.66	15.67	-0.02
29	gapdh	15.68
27	β-actin	13.47	13.495	-0.05
29	β-actin	13.52
28	gapdh	16.75	16.775	-0.05
30	gapdh	16.8
28	β-actin	14.89	14.965	-0.15
30	β-actin	15.04
29	gapdh	17.26	17.26	0
31	gapdh	17.26
29	β-actin	14.43	14.7	-0.54
31	β-actin	14.97
30	gapdh	17.2	17.26	-0.12
32	gapdh	17.32
30	β-actin	14.34	14.4	-0.12
32	β-actin	14.46
31	gapdh	17.44	17.475	-0.07
33	gapdh	17.51
31	β-actin	14.68	14.625	0.11
33	β-actin	14.57
32	gapdh	18.23	18.235	-0.01
34	gapdh	18.24
32	β-actin	15	15	0
34	β-actin	15
33	gapdh	18.78	18.795	-0.03
35	gapdh	18.81
33	β-actin	16.24	16.245	-0.01
35	β-actin	16.25
34	gapdh	21	20.975	0.05
36	gapdh	20.95
34	β-actin	17.44	17.45	-0.02
36	β-actin	17.46
35	gapdh	25.48	25.525	-0.09
37	gapdh	25.57
35	β-actin	23.77	23.77	0
37	β-actin	23.77
36	gapdh	25.82	25.895	-0.15
38	gapdh	25.97
36	β-actin	25.69	25.605	0.17
38	β-actin	25.52
37	gapdh	19.33	19.39	-0.12
39	gapdh	19.45
37	β-actin	18.56	18.485	0.15
39	β-actin	18.41
38	gapdh	18.22	18.13	0.18
40	gapdh	18.04
38	β-actin	15.01	14.855	0.31
40	β-actin	14.7
39	gapdh	22.26	22.36	-0.2
41	gapdh	22.46
39	β-actin	19.48	19.46	0.04
41	β-actin	19.44
40	gapdh	22.56	22.545	0.03
42	gapdh	22.53
40	β-actin	18.95	18.96	-0.02
42	β-actin	18.97
41	gapdh	20.28	20.375	-0.19
43	gapdh	20.47
41	β-actin	18.35	18.48	-0.26
43	β-actin	18.61
42	gapdh	19.61	19.66	-0.1
44	gapdh	19.71
42	β-actin	18.5	18.625	-0.25
44	β-actin	18.75
43	gapdh	21.95	21.935	0.03
45	gapdh	21.92
43	β-actin	19.9	19.885	0.03
45	β-actin	19.87
44	gapdh	21.52	21.52	0
46	gapdh	21.52
44	β-actin	18.62	18.64	-0.04
46	β-actin	18.66
45	gapdh	15.69	15.68	0.02
47	gapdh	15.67
45	β-actin	14.47	14.465	0.01
47	β-actin	14.46
46	gapdh	19.85	19.935	-0.17
48	gapdh	20.02
46	β-actin	20.67	20.785	-0.23
48	β-actin	20.9
47	gapdh	17.42	17.425	-0.01
49	gapdh	17.43
47	β-actin	14.67	14.615	0.11
49	β-actin	14.56
48	gapdh	18.29	18.295	-0.01
50	gapdh	18.3
48	β-actin	14.23	14.215	0.03
50	β-actin	14.2
49	gapdh	17.18	17.165	0.03
51	gapdh	17.15
51	β-actin	14.42	14.43	-0.02
51	β-actin	14.44
50	gapdh	19.19	19.145	0.09
52	gapdh	19.1
50	β-actin	14.68	14.635	0.09
52	β-actin	14.59
51	gapdh	18.24	18.265	-0.05
53	gapdh	18.29
51	β-actin	14.75	14.82	-0.14
53	β-actin	14.89
52	gapdh	19.49	19.58	-0.18
54	gapdh	19.67
52	β-actin	18.57	18.64	-0.14
54	β-actin	18.71
53	gapdh	18.87	18.875	-0.01
55	gapdh	18.88
53	β-actin	15.04	15.6	-1.12
55	β-actin	16.16
54	gapdh	16.99	16.965	0.05
56	gapdh	16.94
54	β-actin	15.52	15.565	-0.09
56	β-actin	15.61
55	gapdh	16.55	16.485	0.13
57	gapdh	16.42
55	β-actin	14.29	14.315	-0.05
57	β-actin	14.34
56	gapdh	17.51	17.405	0.21
58	gapdh	17.3
56	β-actin	14.99	15.06	-0.14
58	β-actin	15.13
57	gapdh	18.76	18.77	-0.02
59	gapdh	18.78
57	β-actin	16.93	16.99	-0.12
59	β-actin	17.05
58	gapdh	19.14	19.095	0.09
60	gapdh	19.05
58	β-actin	15.55	15.63	-0.16
60	β-actin	15.71
59	gapdh	15.8	15.785	0.03
61	gapdh	15.77
59	β-actin	14.46	14.515	-0.11
61	β-actin	14.57
60	gapdh	14.84	14.985	-0.29
62	gapdh	15.13
60	β-actin	14.14	14.11	0.06
62	β-actin	14.08
61	gapdh	14.29	14.17	0.24
63	gapdh	14.05
61	β-actin	13.64	13.605	0.07
63	β-actin	13.57
62	gapdh	16.02	16.005	0.03
64	gapdh	15.99
62	β-actin	15.19	15.315	-0.25
64	β-actin	15.44
63	gapdh	16.66	16.67	-0.02
65	gapdh	16.68
63	β-actin	14.53	14.605	-0.15
65	β-actin	14.68
64	gapdh	19.29	19.17	0.24
66	gapdh	19.05
64	β-actin	16.85	16.87	-0.04
66	β-actin	16.89
65	gapdh	18.07	17.985	0.17
67	gapdh	17.9
65	β-actin	15.17	15.08	0.18
67	β-actin	14.99
66	gapdh	19.14	19.125	0.03
68	gapdh	19.11
66	β-actin	15.71	15.815	-0.21
68	β-actin	15.92
67	gapdh	16.64	16.575	0.13
69	gapdh	16.51
67	β-actin	14.77	14.725	0.09
69	β-actin	14.68
68	gapdh	17.88	17.885	-0.01
70	gapdh	17.89
68	β-actin	14.89	14.945	-0.11
70	β-actin	15
69	gapdh	15.94	15.93	0.02
71	gapdh	15.92
69	β-actin	13.55	13.575	-0.05
71	β-actin	13.6
70	gapdh	19.81	19.815	-0.01
72	gapdh	19.82
70	β-actin	15.9	16.1	-0.4
72	β-actin	16.3

## Sheet: Sheet2
sample	gene	gapdh	β-actin	RCF4	CT-adjust
1	gapdh	16.4	15.11	21.1633	4.76333
2	gapdh	17.685	14.84	24.2933	6.60833
3	gapdh	16.8	14.66	21.4667	4.66667
4	gapdh	17.165	15.05	22.0533	4.88833
5	gapdh	18.72	15.945	24.6767	5.95667
6	gapdh	15.595	13.235	20.7033	5.10833
7	gapdh	16.44	15.53	22.81	6.37
8	gapdh	16.615	14.665	23.61	6.995
9	gapdh	17.835	15.485	24.5333	6.69833
10	gapdh	17.835	14.435	22.6533	4.81833
11	gapdh	16.515	14.42	21.6833	5.16833
12	gapdh	19.035	15.71	24.6967	5.66167
13	gapdh	16.365	14.495	21.2067	4.84167
14	gapdh	17.18	14.855	23.1133	5.93333
15	gapdh	17.71	16.105	21.6433	3.93333
16	gapdh	17.47	16.02	21.0667	3.59667
17	gapdh	21.16	18.765	24.83	3.67
18	gapdh	23.72	20.925	28.56	4.84
19	gapdh	17.5	14.71	22.0867	4.58667
20	gapdh	19.45	17.8	25.51	6.06
21	gapdh	19.465	16.015	25.4867	6.02167
22	gapdh	17.94	15.58	21.3533	3.41333
23	gapdh	16.415	13.825	21.1267	4.71167
24	gapdh	18.56	15.37	24.8667	6.30667
25	gapdh	16.515	14.07	20.6067	4.09167
26	gapdh	17.785	15.235	24.9267	7.14167
27	gapdh	15.67	13.495	18.23	2.56
28	gapdh	16.775	14.965	24.24	7.465
29	gapdh	17.26	14.7	20.7367	3.47667
30	gapdh	17.26	14.4	20.7833	3.52333
31	gapdh	17.475	14.625	21.49	4.015
32	gapdh	18.235	15	24.7233	6.48833
33	gapdh	18.795	16.245	21.9967	3.20167
34	gapdh	20.975	17.45	25.4133	4.43833
35	gapdh	25.525	23.77	30.0367	4.51167
36	gapdh	25.895	25.605	29.4767	3.58167
37	gapdh	19.39	18.485	26.0133	6.62333
38	gapdh	18.13	14.855	24.1533	6.02333
39	gapdh	22.36	19.46	26.35	3.99
40	gapdh	22.545	18.96	28.11	5.565
41	gapdh	20.375	18.48	26.0833	5.70833
42	gapdh	19.66	18.625	26.47	6.81
43	gapdh	21.935	19.885	25.4367	3.50167
44	gapdh	21.52	18.64	27.8233	6.30333
45	gapdh	15.68	14.465	19.4467	3.76667
46	gapdh	19.935	20.785	23.9633	4.02833
47	gapdh	17.425	14.615	23	5.575
48	gapdh	18.295	14.215	23.4833	5.18833
49	gapdh	17.165	14.635	21.6033	4.43833
50	gapdh	19.145	14.82	24.5033	5.35833
51	gapdh	18.265	18.64	24.92	6.655
52	gapdh	19.58	15.6	25.1533	5.57333
53	gapdh	18.875	15.565	25.02	6.145
54	gapdh	16.965	14.315	21.0067	4.04167
55	gapdh	16.485	15.06	19.6967	3.21167
56	gapdh	17.405	16.99	20.8633	3.45833
57	gapdh	18.77	15.63	24.1433	5.37333
58	gapdh	19.095	14.515	23.66	4.565
59	gapdh	15.785	14.11	18.6667	2.88167
60	gapdh	14.985	13.605	18.8233	3.83833
61	gapdh	14.17	15.315	18.84	4.67
62	gapdh	16.005	14.605	20.3067	4.30167
63	gapdh	16.67	16.87	20.19	3.52
64	gapdh	19.17	15.08	24.5467	5.37667
65	gapdh	17.985	15.815	21.11	3.125
66	gapdh	19.125	14.725	23.5467	4.42167
67	gapdh	16.575	14.945	20.2167	3.64167
68	gapdh	17.885	13.575	23.6267	5.74167
69	gapdh	15.93	16.1	19.7467	3.81667
70	gapdh	19.815		24.1467	4.33167
