# Supplementary material for: Identification of significant genes signatures and prognostic biomarkers in cervical squamous carcinoma via bioinformatic data
Source: PeerJ. 2020 Dec 2;8:e10386. doi: 10.7717/peerj.10386 (PMC7718800; doi:10.7717/peerj.10386)
Supplement: Supplemental Information 3 [file peerj-08-10386-s003.xlsx]

## Sheet: Sheet1
RFC4-1	area	mean	min	max
1	1299	133.717	22	255	173698
2	438	76.039	53	107	33305.1
3	987	198.017	84	255	195443
4	874	60.365	24	124	52759
5	1207	111.596	43	199	134696
6	1007	57.122	22	101	57521.9
11	1056	27.027	3	59	28540.5
12	1056	25.363	1	82	26783.3
7	1324	248.91	181	255	329557
8	1005	200.165	89	255	201166
9	589	63.706	38	98	37522.8
10	367	117.128	86	157	42986
RFC4-2	area	mean	min	max
1	1763	110.159	65	159	194210
2	1492	87.946	43	127	131215
3	1447	139.917	90	201	202460
4	1727	64.087	31	102	110678
5	2044	92.868	48	145	189822
6	1806	71.756	31	112	129591
7	1398	58.504	29	86	81788.6
8	1601	50.263	26	108	80471.1
9	3003	179.847	52	255	540081
10	2529	119.694	47	197	302706
11	1906	62.621	29	94	119356
12	2005	52.62	17	96	105503
GAPDH
1	611	133.43	88	180	81525.7
2	526	113.329	77	154	59611.1
3	868	168.24	105	233	146032
4	737	213.746	163	255	157531
5	1400	141.541	70	203	198157
6	1372	123.937	68	185	170042
7	859	154.745	85	218	132926
8	1050	106.589	47	176	111918
9	1354	148.957	63	233	201688
10	860	136.407	84	190	117310
11	1335	131.998	56	234	176217
12	1935	126.834	38	243	245424
